# Supplementary material for: Impact of Neoadjuvant Chemotherapy Administration Time of Day on Pathological Response in Patients with Early Triple-Negative Breast Cancer
Source: Cancers (Basel). 2026 Apr 20;18(8):1299. doi: 10.3390/cancers18081299 (PMC13114987; doi:10.3390/cancers18081299)
Supplement: Supplementary file 1 [file cancers-18-01299-s001.zip]

Archive with 9 entries (9 files):
- Supplementary Table S3.xlsx
- Supplementary Table S5.xlsx
- Supplementary_Figure S1_revised.pdf
- Supplementary_Figure S2_revised.pdf
- Supplementary_Figure S3_revised.pdf
- Supplementary_Figure S4_revised.pdf
- Supplementary_Table_S1.xlsx
- Supplementary_Table_S2.xlsx
- Supplementary_Table_S4.xlsx
