# Supplementary material for: Impact of Neoadjuvant Chemotherapy Administration Time of Day on Pathological Response in Patients with Early Triple-Negative Breast Cancer
Source: Cancers (Basel). 2026 Apr 20;18(8):1299. doi: 10.3390/cancers18081299 (PMC13114987; doi:10.3390/cancers18081299)
Supplement: Supplementary file 1 [file cancers-18-01299-s001.zip › Supplementary Table S3.xlsx]

## Sheet: Feuil1
Chemotherapy regimen		SIM
	Missing (%)	Optimizing cut-off by maximizing differences in EFS (14:43)
		Early	Late	p-value
Number of patients		73	21
RCB (class), n (%)	1.1			0.976
0		35 (48.6)	10 (47.6)
1		10 (13.9)	3 (14.3)
2		25 (34.7)	7 (33.3)
3		2 ( 2.8)	1 ( 4.8)
Tumor bed surface area, median [Q1,Q3]	1.1	0.12 [0.00, 147.00]	1.10 [0.00, 140.00]	0.977
Tumor cellularity median, [Q1,Q3]	2.1	0.00 [0.00, 31.25]	0.50 [0.00, 20.00]	0.691
Histological lymph node involvement (%)	0
No		65 (89.0)	18 (85.7)	0.974
Yes		8 (11.0)	3 (14.3)
Early metabolic response (%), median [Q1,Q3]	7.4	-59.01 [-71.32, -37.35]	-61.59 [-71.39, -30.29]	0.886
Dose reduction of chemotherapy, n (%)	0			0.5
No		53 (72.6)	13 (61.9)
Yes		20 (27.4)	8 (38.1)
Delayed chemotherapy	0			0.186
No		40 (54.8)	12 (57.1)
Yes		33 (45.2)	9 (42.8)
36-months EFS (%, 95CI)	0	81% (72%, 92%)	95% (86%, 100%)	0.178
Supplementary Table S3. Association between SIM ToDA and outcomes with EFS-otimized cut-off
