# Supplementary material for: Impact of Neoadjuvant Chemotherapy Administration Time of Day on Pathological Response in Patients with Early Triple-Negative Breast Cancer
Source: Cancers (Basel). 2026 Apr 20;18(8):1299. doi: 10.3390/cancers18081299 (PMC13114987; doi:10.3390/cancers18081299)
Supplement: Supplementary file 1 [file cancers-18-01299-s001.zip › Supplementary Table S5.xlsx]

## Sheet: Feuil1
Chemotherapy regimen		Paclitaxel
	Missing (%)	Cut-off maximizing differences in EFS (14:15)
		Early	Late	p-value
Number of patients		67	26
RCB (class), n (%)	1.1			0.717
0		31 (46.3)	14 (56.0)
1		11 (16.4)	2 ( 8.0)
2		23 (34.3)	8 (32.0)
3		2 ( 3.0)	1 ( 4.0)
Tumor bed surface area, median [Q1,Q3]	1.1	3.00 [0.00, 133.00]	0.00 [0.00, 144.00]	0.663
Tumor cellularity median, [Q1,Q3]	2.1	1.00 [0.00, 30.00]	0.00 [0.00, 12.50]	0.390
Histological lymph node involvement (%)	0
No		61 (91.0)	21 (80.8)	0.308
Yes		6 ( 9.0)	5 (19.2)
Early metabolic response (%), median [Q1,Q3]	7.4	-58.07 [-69.05, -36.44]	-68.59 [-76.66, -46.78]	0.131
Dose reduction of chemotherapy, n (%)	0			1
No		48 (71.6)	18 (69.2)
Yes		19 (28.4)	8 (30.8)
Delayed chemotherapy ≥ 7 days	0			0.777
No		39 (58.2)	12 (46.2)
Yes		28 (41.8)	14 (53.8)
36-months EFS (%, 95CI)	0	81% (71%, 92%)	96% (88%, 100%)	0.11
Supplementary Table S5: Association between Paclitaxel ToDA and outcomes with EFS-otimized cut-off
