# Supplementary material for: Impact of Neoadjuvant Chemotherapy Administration Time of Day on Pathological Response in Patients with Early Triple-Negative Breast Cancer
Source: Cancers (Basel). 2026 Apr 20;18(8):1299. doi: 10.3390/cancers18081299 (PMC13114987; doi:10.3390/cancers18081299)
Supplement: Supplementary file 1 [file cancers-18-01299-s001.zip › Supplementary_Table_S1.xlsx]

## Sheet: Feuil1
	n = 94
Number of SIM courses received, n (%)
4 courses	89 (94.7)
3 courses	4 (4.2)
2 courses	1 (1.1)
1 course	0
Number of Paclitaxel courses received, n (%)
12 infusions	53 (56.4)
11 infusions	24 (25.5)
10 infusions	4 (4.2)
9 infusions	6 (6.4)
8 infusions	3 (3.2)
7 infusions	3 (3.2)
< 7 infusions	1 (1.1)
Time between last chemotherapy injection and surgery (days), median (Q1 ; Q3)
	28 (23 ; 33)
Breast surgery, n (%)
Lumpectomy	60 (63.8)
Mastectomy	34 (36.2)
Axilla surgery, n (%)
Sentinel lymph node biopsy procedure	57 (60.6)
Axillary disection	37 (39.4)
Supplementary Table S1: Treatment characteristics in whole population
