# Supplementary material for: Impact of Neoadjuvant Chemotherapy Administration Time of Day on Pathological Response in Patients with Early Triple-Negative Breast Cancer
Source: Cancers (Basel). 2026 Apr 20;18(8):1299. doi: 10.3390/cancers18081299 (PMC13114987; doi:10.3390/cancers18081299)
Supplement: Supplementary file 1 [file cancers-18-01299-s001.zip › Supplementary_Table_S2.xlsx]

## Sheet: 4_supplementary_table_S2_SIM_pa
						SIM
		Overall	Median infusion time (13:38)			Cut-off maximizing RCB differences (14:48)			Cut-off maximizing EFS differences (14:43)			Missing (%)
			Early	Late	p-value	Early	Late	p-value	Early	Late	p-value
Number of patients		94	48	46		75	19		73	21
Age at diagnosis (years old), median [Q1,Q3]		51.39 [41.59, 63.19]	54.32 [39.99, 63.31]	48.81 [43.07, 60.59]	0.832	50.81 [40.99, 62.93]	55.59 [45.16, 63.76]	0.294	50.83 [40.58, 63.15]	53.01 [44.93, 63.53]	0.386	0.0
Performance status at diagnosis, n (%)	0	68 (94.4)	39 (97.5)	29 (90.6)	0.317	56 (94.9)	12 ( 92.3)	0.558	54 (94.7)	14 ( 93.3)	1.000	23.4
	1	4 ( 5.6)	1 ( 2.5)	3 ( 9.4)		3 ( 5.1)	1 ( 7.7)		3 ( 5.3)	1 ( 6.7)
Body Mass Index (kg/m2), median [Q1,Q3]		25.95 [21.70, 28.70]	26.05 [22.45, 28.33]	25.30 [21.52, 30.32]	0.991	25.60 [22.45, 28.50]	26.70 [21.10, 29.90]	0.851	25.90 [22.30, 28.60]	26.30 [21.50, 29.30]	0.928	0.0
Parity, n (%)	0	18 (19.1)	11 (22.9)	7 (15.2)	0.074	16 (21.3)	2 ( 10.5)	0.154	15 (20.5)	3 ( 14.3)	0.094	0.0
	1	17 (18.1)	10 (20.8)	7 (15.2)		15 (20.0)	2 ( 10.5)		15 (20.5)	2 ( 9.5)
	2	23 (24.5)	12 (25.0)	11 (23.9)		16 (21.3)	7 ( 36.8)		16 (21.9)	7 ( 33.3)
	3	14 (14.9)	7 (14.6)	7 (15.2)		11 (14.7)	3 ( 15.8)		11 (15.1)	3 ( 14.3)
	4	7 ( 7.4)	0 ( 0.0)	7 (15.2)		3 ( 4.0)	4 ( 21.1)		3 ( 4.1)	4 ( 19.0)
	5	7 ( 7.4)	6 (12.5)	1 ( 2.2)		7 ( 9.3)	0 ( 0.0)		7 ( 9.6)	0 ( 0.0)
	6	3 ( 3.2)	1 ( 2.1)	2 ( 4.3)		3 ( 4.0)	0 ( 0.0)		3 ( 4.1)	0 ( 0.0)
	7	4 ( 4.3)	1 ( 2.1)	3 ( 6.5)		3 ( 4.0)	1 ( 5.3)		3 ( 4.1)	1 ( 4.8)
	10	1 ( 1.1)	0 ( 0.0)	1 ( 2.2)		1 ( 1.3)	0 ( 0.0)		0 ( 0.0)	1 ( 4.8)
Menopausal status, n (%)	Non-menopausal	48 (51.1)	22 (45.8)	26 (56.5)	0.407	40 (53.3)	8 ( 42.1)	0.537	38 (52.1)	10 ( 47.6)	0.912	0.0
	Menopausal	46 (48.9)	26 (54.2)	20 (43.5)		35 (46.7)	11 ( 57.9)		35 (47.9)	11 ( 52.4)
Familial history of breast cancer, n (%)	Present	61 (64.9)	28 (58.3)	33 (71.7)	0.252	47 (62.7)	14 ( 73.7)	0.430	46 (63.0)	15 ( 71.4)	0.651	0.0
	Absent	33 (35.1)	20 (41.7)	13 (28.3)		28 (37.3)	5 ( 26.3)		27 (37.0)	6 ( 28.6)
Tumor size (according to TNM/AJCC 2018), n (%)	T1	3 ( 3.2)	2 ( 4.2)	1 ( 2.2)	0.320	2 ( 2.7)	1 ( 5.3)	0.753	2 ( 2.7)	1 ( 4.8)	0.537	0.0
	T2	34 (36.2)	21 (43.8)	13 (28.3)		29 (38.7)	5 ( 26.3)		29 (39.7)	5 ( 23.8)
	T3	48 (51.1)	22 (45.8)	26 (56.5)		37 (49.3)	11 ( 57.9)		36 (49.3)	12 ( 57.1)
	T4	9 ( 9.6)	3 ( 6.2)	6 (13.0)		7 ( 9.3)	2 ( 10.5)		6 ( 8.2)	3 ( 14.3)
Grade (Elston & Ellis), n (%)	II	11 (11.7)	9 (18.8)	2 ( 4.3)	0.051	11 (14.7)	0 ( 0.0)	0.113	11 (15.1)	0 ( 0.0)	0.116	0.0
	III	83 (88.3)	39 (81.2)	44 (95.7)		64 (85.3)	19 (100.0)		62 (84.9)	21 (100.0)
Proliferation index Ki67 (%), median [Q1,Q3]		75.00 [60.00, 90.00]	70.00 [45.00, 80.00]	80.00 [70.00, 90.00]	0.018	72.50 [50.00, 80.00]	80.00 [70.00, 90.00]	0.110	75.00 [50.00, 80.00]	80.00 [70.00, 90.00]	0.286	1.1
Tumor infiltrating lymphocytes (%), median [Q1,Q3]		10.00 [5.00, 30.00]	10.00 [5.00, 32.50]	10.00 [4.50, 30.00]	0.401	10.00 [5.00, 35.00]	5.00 [5.00, 30.00]	0.140	10.00 [5.00, 37.50]	5.00 [2.75, 23.75]	0.065	14.9
Tumor metabolic activity (SUVmax), median [Q1,Q3]		13.80 [10.05, 18.67]	12.60 [8.97, 17.08]	14.95 [11.80, 21.23]	0.024	13.30 [9.95, 18.35]	14.90 [12.00, 19.90]	0.446	13.30 [10.00, 18.60]	14.90 [11.00, 18.80]	0.558	0.0
BRCA somatic mutation, n (%)	Absent	61 (64.9)	34 (70.8)	27 (58.7)	0.648	49 (65.3)	12 ( 63.2)	0.767	48 (65.8)	13 ( 61.9)	0.775	0.0
	BRCA1	11 (11.7)	5 (10.4)	6 (13.0)		9 (12.0)	2 ( 10.5)		9 (12.3)	2 ( 9.5)
	BRCA2	2 ( 2.1)	1 ( 2.1)	1 ( 2.2)		1 ( 1.3)	1 ( 5.3)		1 ( 1.4)	1 ( 4.8)
	Missing	20 (21.3)	8 (16.7)	12 (26.1)		16 (21.3)	4 ( 21.1)		15 (20.5)	5 ( 23.8)
Clinical or radiological lymph node invasion, n (%)	Absent	52 (55.3)	28 (58.3)	24 (52.2)	0.694	40 (53.3)	12 (63.2)	0.609	38 (52.1)	14 (66.7)	0.348	0
	Present	42 (44.7)	20 (41.7)	22 (47.8)		35 (46.7)	7 (36.8)		35 (47.9)	7 (33.3)
Proven histological lymph node invasion, n (%)	No	25 (46.3)	11 (40.7)	14 (51.9)	0.585	20 (44.4)	5 ( 55.6)	0.718	20 (45.5)	5 ( 50.0)	1.000	42.6
	Yes	29 (53.7)	16 (59.3)	13 (48.1)		25 (55.6)	4 ( 44.4)		24 (54.5)	5 ( 50.0)
Supplementary Table S2: Baseline characteristics of early / late groups according to SIM ToDA
