# Supplementary material for: Impact of Neoadjuvant Chemotherapy Administration Time of Day on Pathological Response in Patients with Early Triple-Negative Breast Cancer
Source: Cancers (Basel). 2026 Apr 20;18(8):1299. doi: 10.3390/cancers18081299 (PMC13114987; doi:10.3390/cancers18081299)
Supplement: Supplementary file 1 [file cancers-18-01299-s001.zip › Supplementary_Table_S4.xlsx]

## Sheet: 4_supplementary_table_S2_SIM_pa
							Paclitaxel
		Overall	Missing (%)	Median infusion time (12:55 pm)			Cut-off maximizing RCB differences (14:48)			Cut-off maximizing EFS differences (14:15)
				Early	Late	p-value	Early	Late	p-value	Early	Late	p-value
Number of patients		93		47	46		74	19		67	26
Age at diagnosis (years old), median [Q1,Q3]		51.39 [41.59, 63.19]	0.0	53.13 [41.62, 62.01]	48.49 [40.89, 63.88]	0.920	52.09 [41.59, 63.04]	48.58 [41.35, 63.39]	0.909	52.22 [40.99, 62.93]	48.10 [42.52, 63.46]	0.884
Performance status at diagnosis, n (%)	0	68 (94.4)	23.4	36 (97.3)	32 (94.1)	0.604	56 (96.6)	12 (92.3)	0.460	51 (96.2)	17 (94.4)	1.000
	1	4 ( 5.6)		1 ( 2.7)	2 ( 5.9)		2 ( 3.4)	1 ( 7.7)		2 ( 3.8)	1 ( 5.6)
Body Mass Index (kg/m2), median [Q1,Q3]		25.95 [21.70, 28.70]	0.0	26.10 [22.90, 28.65]	25.40 [21.52, 29.15]	0.776	25.40 [21.70, 28.37]	27.50 [21.90, 31.50]	0.292	25.20 [22.30, 28.30]	27.90 [21.60, 31.90]	0.199
Parity, n (%)	0	18 (19.1)	0.0	7 (14.9)	11 (23.9)	0.376	12 (16.2)	6 (31.6)	0.098	11 (16.4)	7 (26.9)	0.256
	1	17 (18.1)		10 (21.3)	7 (15.2)		16 (21.6)	1 ( 5.3)		14 (20.9)	3 (11.5)
	2	23 (24.5)		13 (27.7)	10 (21.7)		21 (28.4)	2 (10.5)		20 (29.9)	3 (11.5)
	3	14 (14.9)		8 (17.0)	6 (13.0)		11 (14.9)	3 (15.8)		10 (14.9)	4 (15.4)
	4	7 ( 7.4)		1 ( 2.1)	6 (13.0)		4 ( 5.4)	3 (15.8)		3 ( 4.5)	4 (15.4)
	5	7 ( 7.4)		5 (10.6)	2 ( 4.3)		5 ( 6.8)	2 (10.5)		5 ( 7.5)	2 ( 7.7)
	6	3 ( 3.2)		1 ( 2.1)	2 ( 4.3)		1 ( 1.4)	2 (10.5)		1 ( 1.5)	2 ( 7.7)
	7	4 ( 4.3)		2 ( 4.3)	1 ( 2.2)		3 ( 4.1)	0 ( 0.0)		2 ( 3.0)	1 ( 3.8)
	10	1 ( 1.1)		0 ( 0.0)	1 ( 2.2)		1 ( 1.4)	0 ( 0.0)		1 ( 1.5)	0 ( 0.0)
Menopausal status, n (%)	Non-menopausal	48 (51.1)	0.0	23 (48.9)	25 (54.3)	0.753	38 (51.4)	10 (52.6)	1.000	34 (50.7)	14 (53.8)	0.970
	Menopausal	46 (48.9)		24 (51.1)	21 (45.7)		36 (48.6)	9 (47.4)		33 (49.3)	12 (46.2)
Familial history of breast cancer, n (%)	Present	61 (64.9)	0.0	28 (59.6)	32 (69.6)	0.430	45 (60.8)	15 (78.9)	0.183	40 (59.7)	20 (76.9)	0.188
	Absent	33 (35.1)		19 (40.4)	14 (30.4)		29 (39.2)	4 (21.1)		27 (40.3)	6 (23.1)
Tumor size (according to TNM/AJCC 2018), n (%)	T1	3 ( 3.2)	0.0	2 ( 4.3)	1 ( 2.2)	0.095	3 ( 4.1)	0 ( 0.0)	0.209	3 ( 4.5)	0 ( 0.0)	0.186
	T2	34 (36.2)		18 (38.3)	15 (32.6)		28 (37.8)	5 (26.3)		25 (37.3)	8 (30.8)
	T3	48 (51.1)		26 (55.3)	22 (47.8)		38 (51.4)	10 (52.6)		35 (52.2)	13 (50.0)
	T4	9 ( 9.6)		1 ( 2.1)	8 (17.4)		5 ( 6.8)	4 (21.1)		4 ( 6.0)	5 (19.2)
Grade (Elston & Ellis), n (%)	II	11 (11.7)	0.0	9 (19.1)	2 ( 4.3)	0.050	10 (13.5)	1 ( 5.3)	0.450	9 (13.4)	2 ( 7.7)	0.722
	III	83 (88.3)		38 (80.9)	44 (95.7)		64 (86.5)	18 (94.7)		58 (86.6)	24 (92.3)
Proliferation index Ki67 (%), median [Q1,Q3]		75.00 [60.00, 90.00]	1.1	70.00 [50.00, 80.00]	80.00 [70.00, 90.00]	0.020	70.00 [50.00, 80.00]	90.00 [80.00, 90.00]	0.001	70.00 [50.00, 80.00]	90.00 [80.00, 90.00]	<0.001
Tumor infiltrating lymphocytes (%), median [Q1,Q3]		10.00 [5.00, 30.00]	14.9	12.50 [5.00, 37.50]	5.00 [2.75, 30.00]	0.162	10.00 [5.00, 30.00]	10.00 [2.00, 40.00]	0.953	10.00 [5.00, 30.00]	10.00 [3.50, 35.00]	0.953
Tumor metabolic activity (SUVmax), median [Q1,Q3]		13.80 [10.05, 18.67]	0.0	12.70 [9.40, 17.95]	14.60 [10.93, 21.23]	0.144	12.90 [9.60, 17.98]	17.50 [13.70, 21.40]	0.036	12.70 [9.40, 17.95]	15.15 [13.00, 21.23]	0.056
BRCA somatic mutation, n (%)	Absent	61 (64.9)	0.0	32 (68.1)	29 (63.0)	0.516	50 (67.6)	11 (57.9)	0.306	44 (65.7)	17 (65.4)	0.770
	BRCA1	11 (11.7)		6 (12.8)	5 (10.9)		10 (13.5)	1 ( 5.3)		9 (13.4)	2 ( 7.7)
	BRCA2	2 ( 2.1)		0 ( 0.0)	2 ( 4.3)		1 ( 1.4)	1 ( 5.3)		1 ( 1.5)	1 ( 3.8)
	Missing	20 (21.3)		9 (19.1)	10 (21.7)		13 (17.6)	6 (31.6)		13 (19.4)	6 (23.1)
Clinical or radiological lymph node invasion, n (%)	0	10 (11.1)		23 (48.9)	28 (60.9)	0.343	41 (55.4)	10 (52.6)	1.000	37 (55.2)	14 (53.8)	1.000
	1	28 (31.1)		24 (51.1)	18 (39.1)		33 (44.6)	9 (47.4)		30 (44.8)	12 (46.2)
Proven histological lymph node invasion, n (%)	No	25 (46.3)	42.6	12 (41.4)	13 (52.0)	0.612	19 (45.2)	6 (50.0)	1.000	17 (43.6)	8 (53.3)	0.735
	Yes	29 (53.7)		17 (58.6)	12 (48.0)		23 (54.8)	6 (50.0)		22 (56.4)	7 (46.7)
Supplementary Table S4: Baseline characteristics of early / late groups according to Paclitaxel ToDA
